# Supplementary material for: Prevention of Anthracyclines and HER2 Inhibitor-Induced Cardiotoxicity: A Systematic Review and Meta-Analysis
Source: Cancers (Basel). 2024 Jun 30;16(13):2419. doi: 10.3390/cancers16132419 (PMC11240691; doi:10.3390/cancers16132419)
Supplement: Supplementary file 1 [file cancers-16-02419-s001.zip]

Archive with 1 entries (1 files):
- cancers-3064352-supplementary.pdf
